# Supplementary material for: A Review of Pseudorabies Virus Variants: Genomics, Vaccination, Transmission, and Zoonotic Potential
Source: Viruses. 2022 May 9;14(5):1003. doi: 10.3390/v14051003 (PMC9144770; doi:10.3390/v14051003)
Supplement: Supplementary file 1 [file viruses-14-01003-s001.zip]

Archive with 1 entries (1 files):
- viruses-1716311-supplementary.pdf
